# Supplementary material for: Development of Strategies for SNP Detection in RNA-Seq Data: Application to Lymphoblastoid Cell Lines and Evaluation Using 1000 Genomes Data
Source: PLoS One. 2013 Mar 26;8(3):e58815. doi: 10.1371/journal.pone.0058815 (PMC3608647; doi:10.1371/journal.pone.0058815)
Supplement: Table S1 — Number of sequence reads per sample per method. (XLS) [file pone.0058815.s006.xls]

## Sheet: Sheet1
Table S1: Number of sequence reads per sample per method
Strategy A:	Alignment reference	# Reads for NA12878		# Reads for NA12891		# Reads for NA12892
# Total Reads		40784356		80062322		80023151
# Dublicates		17265771
# Total Reads minus duplicates		23518585
# Reads Mapped to:	Transcriptome	17791734
	Genome	19832191
Strategy B:
# Total Reads		40784356		80062322		80023151
# Reads Mapped to:	Transcriptome	29723242		22725806		22101420
	Genome	32676354		44115919		42047447
# Reads Mapped minus duplicates to:	Transcriptome	9541390		10293498		10392869
	Genome	10973169		27028584		25783007
