# Supplementary material for: Development of Strategies for SNP Detection in RNA-Seq Data: Application to Lymphoblastoid Cell Lines and Evaluation Using 1000 Genomes Data
Source: PLoS One. 2013 Mar 26;8(3):e58815. doi: 10.1371/journal.pone.0058815 (PMC3608647; doi:10.1371/journal.pone.0058815)
Supplement: Table S2 — Analysis results for all three RNA-seq sample datasets. (XLS) [file pone.0058815.s007.xls]

## Sheet: Columns descriptions
Bottom tab	Name of table
DP	Depth of coverageat which SNP calls were generated
RA(m)	Number of heterozygote calls matching 1000 genomes variants
AA(m)	Number of homozygote calls matching 1000 genomes variants
RAtoRR(mis)	Number of heterozygote to homozygote reference mismatches
AAtoRA(mis)	Number of homozyote non-reference to heterozygote mismatches
Total called	Total number of SNPs called at this depth
Expected calls	The total number of true 1000 genomes calls with this depth in our alignments.
Expected calls made	The total number of true 1000 genomes calls made this depth in our alignments.
Expected calls with correct genotype(TP)	The total number of true 1000 genomes calls made this depth with correct genotype assignment in our alignments.
Expected calls made with incorrect genotype	The total number of true 1000 genomes calls made this depth with incorrect genotype assignment in our alignments.
False positive calls	Number of calls made at this depth which were not in the 1000 genomes pilot study 2 calls
False negative Calls	Number of calls not made at this depth which were in the 1000 genomes pilot study 2 calls
Specificity in 1KG calls	Specificity at this depth of RNA-SEQ call compared to 1000 genomes pilot study 2 calls
Sensitivity in 1KG calls	Sensitivity at this depth of RNA-SEQ call compared to 1000 genomes pilot study 2 calls
Number of false positives in DbSNP	Number of false positive calls in DbSNP 132
Dbsnp specificity	Specificity at this depth of RNA-SEQ call compared to 1000 genomes pilot study 2 calls and variants present in DbSNP132
Dbsnp sensitivity	Sensitivity at this depth of RNA-SEQ call compared to 1000 genomes pilot study 2 calls and variants present in DbSNP132
Homozygotes	Number of homozygote non-reference calls generated at this depth
Heterozygotes	Number of heterozygote calls generated at this depth
False positive homozygotes in 1KG alignment	Number of false positive homozygote calls with evidence in 1000 genomes alignment BAMs
False positive homozygotes not in 1KG alignment	Number of false positive homozygote calls with no evidence in 1000 genomes alignment BAMs
False positive heterozygotes in 1KG alignment	Number of false positive heterozygote calls with evidence in 1000 genomes alignment BAMs
False positive heterozygotes not in 1KG alignment	Number of false positive heterozygote calls with evidence in 1000 genomes alignment BAMs

## Sheet: Table S2a NA12878 8 methods
Results for transcriptome alignments:
Column header descriptions are in sheet Column Descriptions
post_trans_sam
DP	RA(m)	AA(m)	RAtoRR(mis)	AAtoRA(mis)	Total called	Expected calls	Expected calls made	Expected calls with correct genotype(TP)	Expected calls made with incorrect genotype	False positive calls	False negative Calls	Specificity in 1KG calls	Sensitivity in 1KG calls	Number of false positives in DbSNP	Dbsnp specificity	Dbsnp sensitivity	Homozygotes	Heterozygotes	False positive homozygotes in 1KG alignment	False positive homozygotes not in 1KG alignment	False positive heterozygotes in 1KG alignment	False positive heterozygotes not in 1KG alignment
3	181	485	142	1	1040	1442	809	666	143	374	776	64.04	46.19	16	65.58	46.78	756	284	3	123	1	100
4	316	472	80	1	1080	1246	869	788	81	292	458	72.96	63.24	11	73.98	63.56	622	458	3	66	0	139
5	380	360	34	4	927	1042	778	740	38	187	302	79.83	71.02	8	80.69	71.24	423	504	5	23	1	119
6	335	303	29	4	819	837	671	638	33	181	199	77.9	76.22	9	79	76.48	356	463	3	21	2	123
7	359	322	15	0	809	806	696	681	15	128	125	84.18	84.49	10	85.41	84.68	366	443	5	24	1	84
8	340	287	5	6	743	726	638	627	11	116	99	84.39	86.36	11	85.87	86.57	307	436	4	11	1	87
9	302	222	5	1	617	595	530	524	6	93	71	84.93	88.07	6	85.9	88.19	244	373	0	18	1	70
10	310	202	5	1	598	577	518	512	6	86	65	85.62	88.73	13	87.79	88.98	222	376	3	10	3	60
11to15	1277	806	9	1	2266	2239	2093	2083	10	183	156	91.92	93.03	23	92.94	93.1	849	1417	8	26	4	135
16to20	870	494	3	0	1456	1436	1367	1364	3	92	72	93.68	94.99	21	95.12	95.06	515	941	4	14	7	64
21to25	540	318	2	0	909	900	860	858	2	51	42	94.39	95.33	8	95.27	95.37	337	572	5	12	2	29
26to30	376	216	1	0	619	613	593	592	1	27	21	95.64	96.57	4	96.28	96.6	223	396	2	4	0	20
31to35	257	140	0	0	417	415	397	397	0	20	18	95.2	95.66	6	96.64	95.72	148	269	4	4	2	10
36to40	200	100	1	0	313	316	301	300	1	13	16	95.85	94.94	3	96.81	94.98	107	206	1	6	1	5
41to45	123	68	1	0	201	205	192	191	1	10	14	95.02	93.17	2	96.02	93.24	71	130	1	0	1	6
46to50	89	50	0	0	141	145	139	139	0	2	6	98.58	95.86	1	99.29	95.89	50	91	0	0	1	1
51+	160	88	1	0	270	267	249	248	1	22	17	91.85	93.58	4	93.33	93.68	101	169	2	10	5	4
post_trans_gatk
DP	RA(m)	AA(m)	RAtoRR(mis)	AAtoRA(mis)	Total called	Expected calls	Expected calls made	Expected calls with correct genotype(TP)	Expected calls made with incorrect genotype	False positive calls	False negative Calls	Specificity in 1KG calls	Sensitivity in 1KG calls	Number of false positives in DbSNP	Dbsnp specificity	Dbsnp sensitivity	Homozygotes	Heterozygotes	False positive homozygotes in 1KG alignment	False positive homozygotes not in 1KG alignment	False positive heterozygotes in 1KG alignment	False positive heterozygotes not in 1KG alignment
3	120	462	143	0	923	1442	725	582	143	341	860	63.06	40.36	17	64.9	41.06	732	191	3	120	1	70
4	208	468	80	1	922	1246	757	676	81	246	570	73.32	54.25	10	74.4	54.62	616	306	3	64	0	97
5	233	361	37	4	725	1042	635	594	41	131	448	81.93	57.01	8	83.03	57.33	429	296	4	26	1	58
6	241	304	29	4	653	837	578	545	33	108	292	83.46	65.11	7	84.53	65.4	358	295	3	22	0	50
7	287	322	16	1	695	806	626	609	17	86	197	87.63	75.56	8	88.78	75.8	367	328	5	24	1	40
8	292	287	5	6	658	726	590	579	11	79	147	87.99	79.75	11	89.67	80.05	309	349	4	14	1	49
9	281	225	6	1	580	595	513	506	7	74	89	87.24	85.04	7	88.45	85.22	249	331	0	18	1	48
10	302	202	5	1	565	577	510	504	6	61	73	89.2	87.35	11	91.15	87.59	223	342	3	11	3	35
11to15	1268	811	8	3	2236	2239	2090	2079	11	157	160	92.98	92.85	21	93.92	92.92	848	1388	8	21	5	112
16to20	865	499	3	1	1458	1436	1368	1364	4	94	72	93.55	94.99	23	95.13	95.07	523	935	4	17	8	61
21to25	538	324	3	0	910	900	865	862	3	48	38	94.73	95.78	7	95.49	95.81	342	568	5	10	2	27
26to30	377	217	1	1	619	613	596	594	2	25	19	95.96	96.9	4	96.61	96.92	224	395	2	4	0	17
31to35	258	142	0	0	420	415	400	400	0	20	15	95.24	96.39	7	96.9	96.45	150	270	4	4	3	9
36to40	199	104	1	0	317	316	304	303	1	14	13	95.58	95.89	3	96.53	95.92	111	206	1	6	1	6
41to45	124	68	1	0	201	205	193	192	1	9	13	95.52	93.66	2	96.52	93.72	71	130	1	0	1	5
46to50	89	50	0	0	141	145	139	139	0	2	6	98.58	95.86	1	99.29	95.89	50	91	0	0	1	1
51+	163	90	1	0	273	267	254	253	1	20	14	92.67	94.76	4	94.14	94.83	103	170	2	9	5	3
pre_trans_sam
DP	RA(m)	AA(m)	RAtoRR(mis)	AAtoRA(mis)	Total called	Expected calls	Expected calls made	Expected calls with correct genotype(TP)	Expected calls made with incorrect genotype	False positive calls	False negative Calls	Specificity in 1KG calls	Sensitivity in 1KG calls	Number of false positives in DbSNP	Dbsnp specificity	Dbsnp sensitivity	Homozygotes	Heterozygotes	False positive homozygotes in 1KG alignment	False positive homozygotes not in 1KG alignment	False positive heterozygotes in 1KG alignment	False positive heterozygotes not in 1KG alignment
3	133	442	135	1	989	1326	711	575	136	414	751	58.14	43.36	14	59.56	43.96	770	219	2	186	1	83
4	220	402	75	0	977	1066	697	622	75	355	444	63.66	58.35	15	65.2	58.93	559	418	2	79	0	198
5	289	319	43	1	948	890	652	608	44	340	282	64.14	68.31	6	64.77	68.53	422	526	3	57	0	237
6	296	266	30	2	880	771	594	562	32	318	209	63.86	72.89	10	65	73.24	323	557	4	23	0	258
7	301	269	25	2	841	741	597	570	27	271	171	67.78	76.92	9	68.85	77.2	329	512	0	34	2	210
8	248	213	5	3	679	534	469	461	8	218	73	67.89	86.33	3	68.34	86.41	232	447	5	9	0	194
9	274	206	6	3	668	568	489	480	9	188	88	71.86	84.51	10	73.35	84.78	222	446	3	8	1	171
10	254	201	10	2	651	523	467	455	12	196	68	69.89	87	5	70.66	87.12	227	424	3	12	1	164
11to15	955	725	18	2	2085	1855	1700	1680	20	405	175	80.58	90.57	31	82.06	90.72	786	1299	5	38	4	335
16to20	780	480	5	1	1455	1337	1266	1260	6	195	77	86.6	94.24	14	87.56	94.3	519	936	4	29	7	148
21to25	594	335	2	0	1024	970	931	929	2	95	41	90.72	95.77	12	91.89	95.82	355	669	3	16	3	72
26to30	436	229	1	0	723	688	666	665	1	58	23	91.98	96.66	3	92.39	96.67	244	479	2	11	1	43
31to35	314	208	0	0	550	546	522	522	0	28	24	94.91	95.6	10	96.73	95.68	214	336	4	3	2	18
36to40	257	139	1	0	434	414	397	396	1	38	18	91.24	95.65	6	92.63	95.71	149	285	0	8	2	26
41to45	213	110	1	0	336	334	324	323	1	13	11	96.13	96.71	3	97.02	96.74	115	221	2	2	0	8
46to50	164	96	1	0	274	268	261	260	1	14	8	94.89	97.01	1	95.26	97.03	103	171	0	6	0	8
51+	1082	526	3	0	1699	1685	1611	1608	3	91	77	94.64	95.43	22	95.94	95.49	564	1135	10	28	12	48
pre_trans_gatk
DP	RA(m)	AA(m)	RAtoRR(mis)	AAtoRA(mis)	Total called	Expected calls	Expected calls made	Expected calls with correct genotype(TP)	Expected calls made with incorrect genotype	False positive calls	False negative Calls	Specificity in 1KG calls	Sensitivity in 1KG calls	Number of false positives in DbSNP	Dbsnp specificity	Dbsnp sensitivity	Homozygotes	Heterozygotes	False positive homozygotes in 1KG alignment	False positive homozygotes not in 1KG alignment	False positive heterozygotes in 1KG alignment	False positive heterozygotes not in 1KG alignment
3	113	425	134	0	981	1326	672	538	134	443	788	54.84	40.57	16	56.47	41.28	747	234	2	180	2	120
4	140	402	80	0	878	1066	622	542	80	336	524	61.73	50.84	12	63.1	51.39	570	308	2	85	0	167
5	187	317	45	1	718	890	550	504	46	214	386	70.19	56.63	4	70.75	56.82	422	296	3	57	0	109
6	219	264	30	2	634	771	515	483	32	151	288	76.18	62.65	6	77.13	62.93	324	310	3	27	0	88
7	245	273	24	3	659	741	545	518	27	141	223	78.6	69.91	7	79.67	70.19	332	327	0	34	3	79
8	213	216	4	3	526	534	436	429	7	97	105	81.56	80.34	3	82.13	80.45	236	290	5	11	0	73
9	257	207	6	3	550	568	473	464	9	86	104	84.36	81.69	8	85.82	81.94	226	324	3	11	1	64
10	244	202	10	2	553	523	458	446	12	107	77	80.65	85.28	4	81.37	85.39	228	325	2	13	1	76
11to15	954	728	16	4	2048	1855	1702	1682	20	366	173	82.13	90.67	32	83.69	90.83	790	1258	5	41	4	293
16to20	774	490	6	1	1428	1337	1271	1264	7	164	73	88.52	94.54	16	89.64	94.6	534	894	5	32	9	111
21to25	592	342	3	0	1017	970	937	934	3	83	36	91.84	96.29	12	93.02	96.33	362	655	3	15	3	60
26to30	436	232	1	0	722	688	669	668	1	54	20	92.52	97.09	4	93.07	97.11	250	472	2	14	1	35
31to35	314	210	0	0	555	546	524	524	0	31	22	94.41	95.97	11	96.4	96.05	216	339	4	3	3	20
36to40	255	141	1	0	431	414	397	396	1	35	18	91.88	95.65	5	93.04	95.7	150	281	0	7	2	25
41to45	211	111	1	0	341	334	323	322	1	19	12	94.43	96.41	3	95.31	96.44	116	225	2	2	0	13
46to50	164	97	1	0	276	268	262	261	1	15	7	94.57	97.39	2	95.29	97.41	103	173	0	5	0	9
51+	1055	527	1	0	1679	1685	1583	1582	1	90	103	94.22	92.67	21	95.57	92.77	554	1125	9	16	10	56
Results for genomic alignments:
post_genome_sam
DP	RA(m)	AA(m)	RAtoRR(mis)	AAtoRA(mis)	Total called	Expected calls	Expected calls made	Expected calls with correct genotype(TP)	Expected calls made with incorrect genotype	False positive calls	False negative Calls	Specificity in 1KG calls	Sensitivity in 1KG calls	Number of false positives in DbSNP	Dbsnp specificity	Dbsnp sensitivity	Homozygotes	Heterozygotes	False positive homozygotes in 1KG alignment	False positive homozygotes not in 1KG alignment	False positive heterozygotes in 1KG alignment	False positive heterozygotes not in 1KG alignment
3	335	938	311	2	1942	2817	1586	1273	313	669	1544	65.55	45.19	47	67.97	46.09	1483	459	8	220	1	120
4	475	702	123	1	1616	1909	1301	1177	124	439	732	72.83	61.66	24	74.32	62.13	977	639	8	135	0	162
5	529	490	44	5	1299	1442	1068	1019	49	280	423	78.44	70.67	22	80.14	71.11	632	667	6	85	1	132
6	435	410	38	3	1089	1107	886	845	41	244	262	77.59	76.33	20	79.43	76.75	506	583	5	51	3	141
7	440	375	18	0	1008	986	833	815	18	193	171	80.85	82.66	23	83.13	83.05	459	549	7	56	5	103
8	386	323	7	6	845	833	722	709	13	136	124	83.91	85.11	14	85.56	85.36	364	481	5	29	1	86
9	346	272	9	1	755	714	628	618	10	137	96	81.85	86.55	10	83.18	86.74	318	437	2	34	3	88
10	358	228	7	1	691	669	594	586	8	105	83	84.8	87.59	20	87.7	87.95	270	421	3	30	3	57
11to15	1379	858	15	2	2512	2429	2254	2237	17	275	192	89.05	92.1	34	90.41	92.2	975	1537	9	85	5	151
16to20	920	523	3	0	1582	1523	1446	1443	3	139	80	91.21	94.75	29	93.05	94.85	578	1004	6	44	9	75
21to25	568	337	2	0	993	956	907	905	2	88	51	91.14	94.67	15	92.65	94.75	379	614	6	33	4	39
26to30	392	232	3	0	666	650	627	624	3	42	26	93.69	96	5	94.44	96.03	251	415	2	12	0	23
31to35	264	146	0	0	440	430	410	410	0	30	20	93.18	95.35	8	95	95.43	159	281	4	9	4	13
36to40	212	102	1	0	338	330	315	314	1	24	16	92.9	95.15	5	94.38	95.22	115	223	1	10	2	8
41to45	129	73	1	0	217	219	203	202	1	15	17	93.09	92.24	2	94.01	92.31	81	136	1	2	1	6
46to50	93	49	1	0	149	149	143	142	1	7	7	95.3	95.3	2	96.64	95.36	53	96	0	1	1	2
51+	171	96	1	0	313	289	268	267	1	46	22	85.3	92.39	4	86.58	92.49	131	182	2	18	5	6
post_genome_gatk
DP	RA(m)	AA(m)	RAtoRR(mis)	AAtoRA(mis)	Total called	Expected calls	Expected calls made	Expected calls with correct genotype(TP)	Expected calls made with incorrect genotype	False positive calls	False negative Calls	Specificity in 1KG calls	Sensitivity in 1KG calls	Number of false positives in DbSNP	Dbsnp specificity	Dbsnp sensitivity	Homozygotes	Heterozygotes	False positive homozygotes in 1KG alignment	False positive homozygotes not in 1KG alignment	False positive heterozygotes in 1KG alignment	False positive heterozygotes not in 1KG alignment
3	220	894	310	0	1740	2817	1424	1114	310	626	1703	64.02	39.55	44	66.55	40.48	1429	311	7	211	1	90
4	314	696	123	1	1398	1909	1134	1010	124	388	899	72.25	52.91	25	74.03	53.52	970	428	8	133	0	113
5	324	494	48	5	1037	1442	871	818	53	219	624	78.88	56.73	21	80.91	57.35	644	393	5	90	1	64
6	311	411	38	3	890	1107	763	722	41	168	385	81.12	65.22	16	82.92	65.72	515	375	5	59	1	57
7	357	375	19	1	878	986	752	732	20	146	254	83.37	74.24	19	85.54	74.73	460	418	7	56	5	54
8	329	323	6	7	753	833	665	652	13	101	181	86.59	78.27	14	88.45	78.63	366	387	5	32	1	49
9	324	275	10	1	711	714	610	599	11	112	115	84.25	83.89	12	85.94	84.16	326	385	2	37	3	57
10	348	229	7	1	665	669	585	577	8	88	92	86.77	86.25	18	89.47	86.61	272	393	3	31	3	40
11to15	1371	861	12	4	2481	2429	2248	2232	16	249	197	89.96	91.89	33	91.29	92	972	1509	9	82	6	128
16to20	917	526	3	1	1580	1523	1447	1443	4	137	80	91.33	94.75	32	93.35	94.86	585	995	6	47	10	67
21to25	566	340	3	0	981	956	909	906	3	75	50	92.35	94.77	14	93.78	94.85	382	599	6	32	4	28
26to30	393	232	3	1	661	650	629	625	4	36	25	94.55	96.15	4	95.16	96.18	251	410	2	12	0	16
31to35	266	146	0	0	442	430	412	412	0	30	18	93.21	95.81	9	95.25	95.9	159	283	4	9	5	12
36to40	205	106	1	0	336	330	312	311	1	25	19	92.56	94.24	5	94.05	94.33	119	217	1	10	2	9
41to45	127	72	1	0	213	219	200	199	1	14	20	93.43	90.87	2	94.37	90.95	80	133	1	2	1	5
46to50	93	49	1	0	149	149	143	142	1	7	7	95.3	95.3	2	96.64	95.36	53	96	0	1	1	2
51+	164	93	1	0	298	289	258	257	1	41	32	86.24	88.93	3	87.25	89.04	125	173	2	17	3	5
pre_genome_sam
DP	RA(m)	AA(m)	RAtoRR(mis)	AAtoRA(mis)	Total called	Expected calls	Expected calls made	Expected calls with correct genotype(TP)	Expected calls made with incorrect genotype	False positive calls	False negative Calls	Specificity in 1KG calls	Sensitivity in 1KG calls	Number of false positives in DbSNP	Dbsnp specificity	Dbsnp sensitivity	Homozygotes	Heterozygotes	False positive homozygotes in 1KG alignment	False positive homozygotes not in 1KG alignment	False positive heterozygotes in 1KG alignment	False positive heterozygotes not in 1KG alignment
3	280	1015	404	3	2254	3206	1702	1295	407	959	1911	57.45	40.39	42	59.32	41.16	1802	452	9	358	1	167
4	395	695	169	0	1727	1944	1259	1090	169	637	854	63.12	56.07	39	65.37	56.93	1048	679	4	174	0	284
5	442	488	78	1	1386	1389	1009	930	79	456	459	67.1	66.95	17	68.33	67.35	680	706	6	103	0	264
6	418	382	43	2	1227	1104	845	800	45	427	304	65.2	72.46	23	67.07	73.03	500	727	6	66	1	305
7	392	341	36	3	1088	978	772	733	39	355	245	67.37	74.95	23	69.49	75.52	449	639	1	68	3	244
8	315	277	8	3	873	698	603	592	11	281	106	67.81	84.81	12	69.19	85.07	331	542	6	39	2	219
9	326	254	8	3	803	698	591	580	11	223	118	72.23	83.09	14	73.97	83.43	293	510	6	24	2	182
10	297	232	12	2	755	610	543	529	14	226	81	70.07	86.72	7	70.99	86.87	280	475	4	31	1	172
11to15	1090	823	26	3	2417	2150	1942	1913	29	504	237	79.15	88.98	48	81.13	89.22	957	1460	6	96	7	356
16to20	850	509	7	1	1618	1447	1367	1359	8	259	88	83.99	93.92	21	85.29	94.01	588	1030	6	63	7	172
21to25	637	364	2	0	1144	1049	1003	1001	2	143	48	87.5	95.42	20	89.25	95.51	420	724	3	52	3	83
26to30	464	241	1	0	785	735	706	705	1	80	30	89.81	95.92	7	90.7	95.96	275	510	3	26	1	46
31to35	331	219	0	0	604	578	550	550	0	54	28	91.06	95.16	17	93.87	95.29	242	362	4	17	3	27
36to40	269	146	1	0	470	438	416	415	1	55	23	88.3	94.75	10	90.43	94.87	165	305	1	15	2	33
41to45	222	118	2	0	369	354	342	340	2	29	14	92.14	96.05	3	92.95	96.08	135	234	2	13	0	11
46to50	177	102	2	0	303	289	281	279	2	24	10	92.08	96.54	4	93.4	96.59	116	187	0	11	1	9
51+	1135	553	3	0	1860	1779	1691	1688	3	172	91	90.75	94.88	33	92.53	94.98	659	1201	10	74	16	66
pre_genome_gatk
DP	RA(m)	AA(m)	RAtoRR(mis)	AAtoRA(mis)	Total called	Expected calls	Expected calls made	Expected calls with correct genotype(TP)	Expected calls made with incorrect genotype	False positive calls	False negative Calls	Specificity in 1KG calls	Sensitivity in 1KG calls	Number of false positives in DbSNP	Dbsnp specificity	Dbsnp sensitivity	Homozygotes	Heterozygotes	False positive homozygotes in 1KG alignment	False positive homozygotes not in 1KG alignment	False positive heterozygotes in 1KG alignment	False positive heterozygotes not in 1KG alignment
3	215	967	397	1	2241	3206	1580	1182	398	1059	2024	52.74	36.87	42	54.62	37.68	1773	468	7	387	2	251
4	263	690	175	0	1598	1944	1128	953	175	645	991	59.64	49.02	40	62.14	50.05	1079	519	6	200	0	255
5	297	494	83	1	1145	1389	875	791	84	354	598	69.08	56.95	15	70.39	57.41	710	435	6	122	0	138
6	311	386	43	2	953	1104	742	697	45	256	407	73.14	63.13	18	75.03	63.73	519	434	5	84	0	120
7	322	346	35	3	902	978	706	668	38	234	310	74.06	68.3	21	76.39	68.97	463	439	1	77	4	113
8	281	282	5	3	725	698	571	563	8	162	135	77.66	80.66	13	79.45	81.01	338	387	6	44	2	99
9	308	257	8	4	712	698	577	565	12	147	133	79.35	80.95	12	81.04	81.27	304	408	6	32	2	94
10	286	233	13	2	680	610	534	519	15	161	91	76.32	85.08	7	77.35	85.25	286	394	3	36	2	102
11to15	1095	830	23	5	2432	2150	1953	1925	28	507	225	79.15	89.53	50	81.21	89.77	977	1455	6	111	9	341
16to20	851	524	8	1	1619	1447	1384	1375	9	244	72	84.93	95.02	26	86.53	95.11	617	1002	7	75	12	141
21to25	635	372	3	0	1151	1049	1010	1007	3	144	42	87.49	96	21	89.31	96.07	435	716	3	59	5	74
26to30	465	246	1	0	794	735	712	711	1	83	24	89.55	96.73	10	90.81	96.78	285	509	3	31	2	42
31to35	329	221	0	0	597	578	550	550	0	47	28	92.13	95.16	16	94.81	95.29	244	353	4	17	4	18
36to40	267	148	1	0	468	438	416	415	1	53	23	88.68	94.75	12	91.24	94.89	169	299	1	17	3	30
41to45	221	117	2	0	368	354	340	338	2	30	16	91.85	95.48	3	92.66	95.52	134	234	2	13	0	12
46to50	177	103	2	0	304	289	282	280	2	24	9	92.11	96.89	5	93.75	96.94	117	187	0	11	1	9
51+	1061	544	1	0	1791	1779	1616	1615	1	164	153	90.2	90.75	32	92.13	90.93	648	1143	9	56	15	72

## Sheet: Table S2b NA12891 4 methods
Results for transcriptome alignments:
Column header descriptions are in sheet Column Descriptions
post_trans_sam
DP	RA(m)	AA(m)	RAtoRR(mis)	AAtoRA(mis)	Total called	Expected calls	Expected calls made	Expected calls with correct genotype(TP)	Expected calls made with incorrect genotype	False positive calls	False negative Calls	Specificity in 1KG calls	Sensitivity in 1KG calls	Number of false positives in DbSNP	Dbsnp specificity	Dbsnp sensitivity	Homozygotes	Heterozygotes	False positive homozygotes in 1KG alignment	False positive homozygotes not in 1KG alignment	False positive heterozygotes in 1KG alignment	False positive heterozygotes not in 1KG alignment
3	142	363	88	3	1125	1079	596	505	91	620	574	44.89	46.8	31	47.64	48.29	760	365	2	307	2	220
4	202	272	43	4	1014	801	521	474	47	540	327	46.75	59.18	17	48.42	60.02	462	552	1	144	3	343
5	258	228	17	5	929	693	508	486	22	443	207	52.31	70.13	17	54.14	70.85	321	608	0	78	1	344
6	241	189	7	1	832	549	438	430	8	402	119	51.68	78.32	30	55.29	79.45	248	584	1	49	5	337
7	219	218	11	2	774	531	450	437	13	337	94	56.46	82.3	19	58.91	82.91	265	509	1	35	5	283
8	234	146	9	0	642	453	389	380	9	262	73	59.19	83.89	18	61.99	84.5	184	458	4	25	4	219
9	239	174	3	4	630	458	420	413	7	217	45	65.56	90.17	18	68.41	90.55	195	435	0	18	6	185
10	179	118	0	5	478	361	302	297	5	181	64	62.13	82.27	11	64.44	82.8	132	346	0	15	3	160
11to15	844	524	10	3	1807	1464	1381	1368	13	439	96	75.71	93.44	51	78.53	93.66	579	1228	6	38	15	366
16to20	566	369	5	5	1191	990	945	935	10	256	55	78.51	94.44	35	81.44	94.63	397	794	3	20	12	210
21to25	535	279	2	1	953	834	817	814	3	139	20	85.41	97.6	31	88.67	97.69	303	650	3	19	11	102
26to30	369	238	0	0	692	623	607	607	0	85	16	87.72	97.43	18	90.32	97.5	249	443	1	10	8	67
31to35	309	208	0	0	577	524	517	517	0	60	7	89.6	98.66	25	93.93	98.72	220	357	4	8	13	34
36to40	236	129	0	0	396	372	365	365	0	31	7	92.17	98.12	6	93.69	98.15	133	263	0	4	2	25
41to45	198	126	1	0	337	335	325	324	1	13	11	96.14	96.72	3	97.03	96.75	130	207	0	3	0	9
46to50	158	89	1	0	261	254	248	247	1	14	7	94.64	97.24	4	96.17	97.29	92	169	1	1	3	8
51+	480	290	0	0	804	806	770	770	0	34	36	95.77	95.53	15	97.64	95.62	297	507	2	5	9	18
post_trans_gatk
DP	RA(m)	AA(m)	RAtoRR(mis)	AAtoRA(mis)	Total called	Expected calls	Expected calls made	Expected calls with correct genotype(TP)	Expected calls made with incorrect genotype	False positive calls	False negative Calls	Specificity in 1KG calls	Sensitivity in 1KG calls	Number of false positives in DbSNP	Dbsnp specificity	Dbsnp sensitivity	Homozygotes	Heterozygotes	False positive homozygotes in 1KG alignment	False positive homozygotes not in 1KG alignment	False positive heterozygotes in 1KG alignment	False positive heterozygotes not in 1KG alignment
3	125	358	87	4	1118	1079	574	483	91	635	596	43.2	44.76	30	45.89	46.26	776	342	2	329	3	211
4	165	272	45	4	939	801	486	437	49	502	364	46.54	54.56	17	48.35	55.5	482	457	1	164	2	286
5	165	232	18	5	686	693	420	397	23	289	296	57.87	57.29	15	60.06	58.19	337	349	0	88	1	178
6	180	188	6	1	594	549	375	368	7	226	181	61.95	67.03	24	65.99	68.41	251	343	1	54	4	159
7	172	218	11	2	597	531	403	390	13	207	141	65.33	73.45	14	67.67	74.13	270	327	1	40	4	149
8	211	146	9	0	537	453	366	357	9	180	96	66.48	78.81	18	69.83	79.62	185	352	4	26	4	135
9	226	175	3	4	553	458	408	401	7	152	57	72.51	87.55	15	75.23	87.95	199	354	0	21	6	118
10	176	120	1	5	426	361	302	296	6	130	65	69.48	81.99	11	72.07	82.53	136	290	1	15	3	107
11to15	840	524	10	4	1800	1464	1378	1364	14	436	100	75.78	93.17	52	78.67	93.4	577	1223	6	36	14	365
16to20	566	371	6	5	1163	990	948	937	11	226	53	80.57	94.65	35	83.58	94.83	404	759	3	24	13	175
21to25	537	283	1	1	951	834	822	820	2	131	14	86.23	98.32	31	89.48	98.38	306	645	3	19	11	95
26to30	370	238	0	0	684	623	608	608	0	76	15	88.89	97.59	18	91.52	97.66	249	435	1	10	7	59
31to35	309	208	0	0	575	524	517	517	0	58	7	89.91	98.66	24	94.09	98.72	220	355	4	8	13	32
36to40	238	130	0	0	397	372	368	368	0	29	4	92.7	98.92	7	94.46	98.94	134	263	0	4	2	23
41to45	198	127	1	0	337	335	326	325	1	12	10	96.44	97.01	3	97.33	97.04	131	206	0	3	1	7
46to50	157	89	1	0	259	254	247	246	1	13	8	94.98	96.85	4	96.53	96.9	92	167	1	1	3	7
51+	519	302	0	0	859	861	821	821	0	38	40	95.58	95.35	18	97.67	95.45	299	509	2	5	9	18
Results for genomic alignments:
post_genome_sam
DP	RA(m)	AA(m)	RAtoRR(mis)	AAtoRA(mis)	Total called	Expected calls	Expected calls made	Expected calls with correct genotype(TP)	Expected calls made with incorrect genotype	False positive calls	False negative Calls	Specificity in 1KG calls	Sensitivity in 1KG calls	Number of false positives in DbSNP	Dbsnp specificity	Dbsnp sensitivity	Homozygotes	Heterozygotes	False positive homozygotes in 1KG alignment	False positive homozygotes not in 1KG alignment	False positive heterozygotes in 1KG alignment	False positive heterozygotes not in 1KG alignment
3	3851	10432	2332	18	18204	28430	16633	14283	2350	3921	14147	78.46	50.24	244	79.8	50.66	13522	4682	73	685	54	761
4	4555	6186	811	17	12915	16406	11569	10741	828	2174	5665	83.17	65.47	192	84.65	65.87	7366	5549	55	312	66	913
5	3898	3775	281	17	9037	10259	7971	7673	298	1364	2586	84.91	74.79	131	86.36	75.11	4249	4788	25	171	45	827
6	2851	2466	109	10	6262	6636	5436	5317	119	945	1319	84.91	80.12	118	86.79	80.47	2703	3559	15	112	38	658
7	2057	1728	54	5	4499	4462	3844	3785	59	714	677	84.13	84.83	90	86.13	85.13	1871	2628	13	74	39	529
8	1621	1205	29	4	3338	3260	2859	2826	33	512	434	84.66	86.69	67	86.67	86.96	1300	2038	14	52	22	388
9	1283	928	22	10	2615	2481	2243	2211	32	404	270	84.55	89.12	54	86.62	89.35	992	1623	3	38	24	305
10	914	712	8	8	1923	1822	1642	1626	16	297	196	84.56	89.24	41	86.69	89.48	752	1171	6	27	13	238
11to15	2779	1878	32	7	5416	5039	4696	4657	39	759	382	85.99	92.42	143	88.63	92.63	2013	3403	19	83	57	557
16to20	1212	735	9	5	2320	2093	1961	1947	14	373	146	83.92	93.02	71	86.98	93.25	794	1526	9	40	28	278
21to25	781	444	6	2	1420	1283	1233	1225	8	195	58	86.27	95.48	54	90.07	95.66	482	938	7	23	19	135
26to30	552	323	1	0	982	924	876	875	1	107	49	89.1	94.7	32	92.36	94.87	344	638	7	13	11	77
31to35	396	249	2	0	727	678	647	645	2	82	33	88.72	95.13	33	93.26	95.36	269	458	4	13	16	44
36to40	299	160	2	0	507	478	461	459	2	48	19	90.53	96.03	14	93.29	96.14	168	339	1	5	5	35
41to45	239	142	4	0	410	398	385	381	4	29	17	92.93	95.73	7	94.63	95.8	152	258	0	5	3	16
46to50	173	99	1	0	290	286	273	272	1	18	14	93.79	95.1	5	95.52	95.19	103	187	1	1	3	11
51+	549	319	11	0	939	919	879	868	11	71	51	92.44	94.45	21	94.68	94.57	355	584	2	6	15	19
post_genome_gatk
DP	RA(m)	AA(m)	RAtoRR(mis)	AAtoRA(mis)	Total called	Expected calls	Expected calls made	Expected calls with correct genotype(TP)	Expected calls made with incorrect genotype	False positive calls	False negative Calls	Specificity in 1KG calls	Sensitivity in 1KG calls	Number of false positives in DbSNP	Dbsnp specificity	Dbsnp sensitivity	Homozygotes	Heterozygotes	False positive homozygotes in 1KG alignment	False positive homozygotes not in 1KG alignment	False positive heterozygotes in 1KG alignment	False positive heterozygotes not in 1KG alignment
3	3633	10369	2327	19	17914	28430	16348	14002	2346	3912	14428	78.16	49.25	249	79.55	49.69	13492	4422	76	721	55	716
4	3790	6181	829	15	11966	16406	10815	9971	844	1995	6435	83.33	60.78	177	84.81	61.2	7401	4565	57	332	53	708
5	2613	3787	282	17	7304	10259	6699	6400	299	904	3859	87.62	62.38	113	89.17	62.79	4277	3027	26	184	33	364
6	2119	2469	108	11	5186	6636	4707	4588	119	598	2048	88.47	69.14	98	90.36	69.59	2709	2477	15	116	30	315
7	1702	1730	54	6	3898	4462	3492	3432	60	466	1030	88.05	76.92	73	89.92	77.29	1881	2017	13	82	30	281
8	1476	1203	28	4	3036	3260	2711	2679	32	357	581	88.24	82.18	64	90.35	82.52	1299	1737	16	54	19	234
9	1205	929	21	10	2450	2481	2165	2134	31	316	347	87.1	86.01	53	89.27	86.31	996	1454	3	41	25	215
10	896	713	10	8	1841	1822	1627	1609	18	232	213	87.4	88.31	40	89.57	88.56	759	1082	7	29	13	166
11to15	2777	1872	28	11	5383	5039	4688	4649	39	734	390	86.36	92.26	148	89.11	92.48	1998	3385	19	78	59	536
16to20	1215	734	11	5	2289	2093	1965	1949	16	340	144	85.15	93.12	75	88.42	93.36	802	1487	10	46	29	235
21to25	780	441	5	2	1404	1283	1228	1221	7	183	62	86.97	95.17	56	90.95	95.37	477	927	6	23	21	123
26to30	549	324	1	0	970	924	874	873	1	97	51	90	94.48	30	93.09	94.65	345	625	6	14	10	68
31to35	390	243	2	0	707	678	635	633	2	74	45	89.53	93.36	30	93.78	93.64	262	445	4	12	14	39
36to40	295	159	2	0	494	478	456	454	2	40	24	91.9	94.98	15	94.94	95.13	166	328	0	5	5	28
41to45	233	140	4	0	398	398	377	373	4	25	25	93.72	93.72	5	94.97	93.8	150	248	0	5	3	12
46to50	167	97	1	0	279	286	265	264	1	15	22	94.62	92.31	5	96.42	92.44	101	178	1	1	3	8
51+	518	304	11	0	887	917	833	822	11	65	95	92.67	89.64	21	95.04	89.87	336	550	2	6	14	19

## Sheet: Table S2c NA12892 4 methods
Results for transcriptome alignments:
Column header descriptions are in sheet Column Descriptions
post_trans_sam
DP	RA(m)	AA(m)	RAtoRR(mis)	AAtoRA(mis)	Total called	Expected calls	Expected calls made	Expected calls with correct genotype(TP)	Expected calls made with incorrect genotype	False positive calls	False negative Calls	Specificity in 1KG calls	Sensitivity in 1KG calls	Number of false positives in DbSNP	Dbsnp specificity	Dbsnp sensitivity	Homozygotes	Heterozygotes	False positive homozygotes in 1KG alignment	False positive homozygotes not in 1KG alignment	False positive heterozygotes in 1KG alignment	False positive heterozygotes not in 1KG alignment
3	113	336	72	0	982	922	521	449	72	533	473	45.72	48.7	23	48.07	49.95	661	321	3	244	6	203
4	184	286	40	4	939	744	514	470	44	469	274	50.05	63.17	32	53.46	64.69	456	483	2	123	6	287
5	237	242	15	2	838	654	496	479	17	359	175	57.16	73.24	18	59.31	73.96	320	518	2	63	6	274
6	254	206	15	2	751	574	477	460	17	291	114	61.25	80.14	17	63.52	80.71	272	479	4	46	4	216
7	289	202	4	4	790	581	499	491	8	299	90	62.15	84.51	21	64.81	85.05	239	551	0	32	11	244
8	219	180	5	3	639	454	407	399	8	240	55	62.44	87.89	21	65.73	88.42	206	433	2	16	8	200
9	217	168	2	5	573	444	392	385	7	188	59	67.19	86.71	12	69.28	87.06	180	393	0	10	7	162
10	211	119	4	2	485	382	336	330	6	155	52	68.04	86.39	13	70.72	86.84	138	347	2	13	6	127
11to15	938	595	8	5	1972	1643	1546	1533	13	439	110	77.74	93.3	58	80.68	93.53	652	1320	8	41	34	341
16to20	659	418	5	6	1294	1147	1088	1077	11	217	70	83.23	93.9	33	85.78	94.07	445	849	4	18	19	159
21to25	529	321	2	1	955	873	853	850	3	105	23	89.01	97.37	18	90.89	97.42	331	624	1	7	10	84
26to30	377	251	2	2	722	645	632	628	4	94	17	86.98	97.36	23	90.17	97.46	265	457	6	7	15	63
31to35	294	170	2	0	523	476	466	464	2	59	12	88.72	97.48	19	92.35	97.58	180	343	3	4	10	39
36to40	221	148	1	0	397	380	370	369	1	28	11	92.95	97.11	9	95.21	97.17	149	248	0	0	4	23
41to45	164	112	0	0	293	281	276	276	0	17	5	94.2	98.22	8	96.93	98.27	114	179	1	1	3	12
46to50	161	84	0	0	259	251	245	245	0	14	6	94.59	97.61	6	96.91	97.67	85	174	0	1	7	6
51+	415	274	7	0	729	709	696	689	7	40	20	94.51	97.18	13	96.3	97.23	293	436	7	5	9	12
post_trans_gatk
DP	RA(m)	AA(m)	RAtoRR(mis)	AAtoRA(mis)	Total called	Expected calls	Expected calls made	Expected calls with correct genotype(TP)	Expected calls made with incorrect genotype	False positive calls	False negative Calls	Specificity in 1KG calls	Sensitivity in 1KG calls	Number of false positives in DbSNP	Dbsnp specificity	Dbsnp sensitivity	Homozygotes	Heterozygotes	False positive homozygotes in 1KG alignment	False positive homozygotes not in 1KG alignment	False positive heterozygotes in 1KG alignment	False positive heterozygotes not in 1KG alignment
3	110	332	74	0	1000	922	516	442	74	558	480	44.2	47.94	22	46.4	49.15	662	338	2	234	5	208
4	152	286	40	5	865	744	483	438	45	427	306	50.64	58.87	26	53.64	60.26	467	398	5	129	2	280
5	151	243	16	3	624	654	413	394	19	230	260	63.14	60.24	16	65.71	61.19	331	293	2	73	6	271
6	177	210	15	1	584	574	403	387	16	197	187	66.27	67.42	12	68.32	68.09	280	304	6	46	2	216
7	231	202	5	4	629	581	442	433	9	196	148	68.84	74.53	19	71.86	75.33	245	384	0	28	12	229
8	195	181	5	3	521	454	384	376	8	145	78	72.17	82.82	18	75.62	83.47	209	312	4	14	6	211
9	202	168	2	4	495	444	376	370	6	125	74	74.75	83.33	11	76.97	83.74	179	316	0	12	11	168
10	205	120	4	2	451	382	331	325	6	126	57	72.06	85.08	13	74.94	85.57	142	309	4	13	10	124
11to15	949	599	5	5	1952	1643	1558	1548	10	404	95	79.3	94.22	59	82.33	94.42	645	1307	12	44	38	351
16to20	664	420	5	5	1262	1147	1094	1084	10	178	63	85.9	94.51	31	88.35	94.65	449	813	7	19	18	155
21to25	529	320	2	1	944	873	852	849	3	95	24	89.94	97.25	17	91.74	97.3	332	612	2	6	10	87
26to30	379	251	3	2	714	645	635	630	5	84	15	88.24	97.67	23	91.46	97.75	266	448	10	8	18	66
31to35	296	169	2	0	524	476	467	465	2	59	11	88.74	97.69	19	92.37	97.78	181	343	7	4	13	36
36to40	222	149	1	0	390	380	372	371	1	19	9	95.13	97.63	9	97.44	97.69	150	240	0	0	4	25
41to45	164	112	0	0	293	281	276	276	0	17	5	94.2	98.22	9	97.27	98.28	114	179	2	2	4	12
46to50	161	86	0	0	263	251	247	247	0	16	4	93.92	98.41	8	96.96	98.46	87	176	0	1	8	6
51+	449	305	7	0	794	774	761	754	7	40	20	94.96	97.42	14	96.73	97.46	292	437	14	5	8	13
Results for genomic alignments:
post_genome_sam
DP	RA(m)	AA(m)	RAtoRR(mis)	AAtoRA(mis)	Total called	Expected calls	Expected calls made	Expected calls with correct genotype(TP)	Expected calls made with incorrect genotype	False positive calls	False negative Calls	Specificity in 1KG calls	Sensitivity in 1KG calls	Number of false positives in DbSNP	Dbsnp specificity	Dbsnp sensitivity	Homozygotes	Heterozygotes	False positive homozygotes in 1KG alignment	False positive homozygotes not in 1KG alignment	False positive heterozygotes in 1KG alignment	False positive heterozygotes not in 1KG alignment
3	3508	9908	2210	11	17023	26461	15637	13416	2221	3607	13045	78.81	50.7	249	80.27	51.16	12793	4230	82	551	74	634
4	3929	5749	692	18	11509	14544	10388	9678	710	1831	4866	84.09	66.54	192	85.76	66.98	6779	4730	38	269	82	692
5	3235	3331	252	13	7686	8734	6831	6566	265	1120	2168	85.43	75.18	137	87.21	75.56	3765	3921	33	131	63	603
6	2418	2099	94	7	5263	5577	4618	4517	101	746	1060	85.83	80.99	121	88.12	81.4	2326	2937	28	97	53	455
7	1756	1508	42	10	3851	3829	3316	3264	52	587	565	84.76	85.24	83	86.91	85.56	1635	2216	12	67	36	405
8	1323	1021	27	8	2794	2700	2379	2344	35	450	356	83.89	86.81	78	86.69	87.19	1114	1680	18	41	32	309
9	1010	764	22	10	2109	2034	1806	1774	32	335	260	84.12	87.22	46	86.3	87.5	821	1288	5	26	24	239
10	791	540	9	6	1587	1488	1346	1331	15	256	157	83.87	89.45	38	86.26	89.71	583	1004	7	24	13	193
11to15	2375	1504	33	10	4547	4207	3922	3879	43	668	328	85.31	92.2	120	87.95	92.42	1636	2911	18	74	64	454
16to20	1134	745	12	6	2202	2002	1897	1879	18	323	123	85.33	93.86	58	87.97	94.03	808	1394	12	34	25	218
21to25	725	466	5	1	1342	1239	1197	1191	6	151	48	88.75	96.13	32	91.13	96.22	490	852	4	12	12	109
26to30	473	327	7	2	923	834	809	800	9	123	34	86.67	95.92	33	90.25	96.08	355	568	8	11	17	74
31to35	341	218	4	0	638	574	563	559	4	79	15	87.62	97.39	23	91.22	97.49	238	400	4	11	11	48
36to40	259	179	1	0	472	453	439	438	1	34	15	92.8	96.69	10	94.92	96.76	183	289	1	1	7	23
41to45	189	124	0	0	342	321	313	313	0	29	8	91.52	97.51	12	95.03	97.6	128	214	2	1	6	18
46to50	175	108	4	0	312	297	287	283	4	29	14	90.71	95.29	10	93.91	95.44	118	194	2	3	9	10
51+	458	325	9	0	891	828	792	783	9	108	45	87.88	94.57	23	90.46	94.71	379	512	10	14	17	37
post_genome_gatk
DP	RA(m)	AA(m)	RAtoRR(mis)	AAtoRA(mis)	Total called	Expected calls	Expected calls made	Expected calls with correct genotype(TP)	Expected calls made with incorrect genotype	False positive calls	False negative Calls	Specificity in 1KG calls	Sensitivity in 1KG calls	Number of false positives in DbSNP	Dbsnp specificity	Dbsnp sensitivity	Homozygotes	Heterozygotes	False positive homozygotes in 1KG alignment	False positive homozygotes not in 1KG alignment	False positive heterozygotes in 1KG alignment	False positive heterozygotes not in 1KG alignment
3	3433	9885	2218	20	16979	26461	15556	13318	2238	3661	13143	78.44	50.33	264	79.99	50.82	12805	4174	86	577	80	642
4	3397	5750	698	21	10877	14544	9866	9147	719	1730	5397	84.09	62.89	181	85.76	63.35	6811	4066	46	283	65	585
5	2198	3341	255	14	6320	8734	5808	5539	269	781	3195	87.64	63.42	107	89.34	63.86	3796	2524	35	147	36	274
6	1814	2104	96	7	4438	5577	4021	3918	103	520	1659	88.28	70.25	99	90.51	70.77	2341	2097	29	104	38	240
7	1479	1512	44	11	3409	3829	3046	2991	55	418	838	87.74	78.11	74	89.91	78.53	1648	1761	12	73	31	234
8	1198	1026	27	8	2533	2700	2259	2224	35	309	476	87.8	82.37	73	90.68	82.83	1125	1408	19	46	29	170
9	957	765	20	9	1968	2034	1751	1722	29	246	312	87.5	84.66	42	89.63	84.97	819	1149	5	25	21	157
10	772	545	9	6	1534	1488	1332	1317	15	217	171	85.85	88.51	38	88.33	88.79	591	943	7	28	16	153
11to15	2402	1504	27	14	4555	4207	3947	3906	41	649	301	85.75	92.85	124	88.47	93.05	1621	2934	18	65	67	450
16to20	1142	743	12	5	2156	2002	1902	1885	17	271	117	87.43	94.16	57	90.07	94.32	811	1345	12	39	23	167
21to25	719	462	5	1	1325	1239	1187	1181	6	144	58	89.13	95.32	32	91.55	95.44	488	837	4	13	12	101
26to30	470	324	8	2	907	834	804	794	10	113	40	87.54	95.2	33	91.18	95.39	353	554	8	11	18	62
31to35	333	216	4	0	625	574	553	549	4	76	25	87.84	95.64	23	91.52	95.81	237	388	4	12	12	44
36to40	250	172	1	0	452	453	423	422	1	30	31	93.36	93.16	11	95.8	93.32	176	276	1	0	7	19
41to45	185	121	0	0	329	321	306	306	0	23	15	93.01	95.33	11	96.35	95.48	125	204	2	1	6	13
46to50	168	106	2	0	302	297	276	274	2	28	23	90.73	92.26	12	94.7	92.56	114	188	2	3	10	10
51+	441	309	7	1	850	826	758	750	8	100	76	88.24	90.8	22	90.82	91.04	352	497	9	11	15	40
